# Supplementary material for: 5,5′-[Methyl­enebis(sulfanedi­yl)]bis­(1,3,4-thia­diazol-2-amine)
Source: Acta Crystallogr Sect E Struct Rep Online. 2008 Sep 24;64(Pt 10):o2000. doi: 10.1107/S1600536808030122 (PMC2959241; doi:10.1107/S1600536808030122)
Supplement: Supplementary file 2 [file e-64-o2000-Isup2.hkl]

# 
# h,k,l, Fc-squared, Fo-squared, sigma(Fo-squared) and status flag 
# 
data_I
_shelx_title ' 060109c                in  P-1' 
_shelx_refln_list_code          4 
_shelx_F_calc_maximum      154.33 
_exptl_crystal_F_000       284.00 
_reflns_d_resolution_high  0.8406 
 
loop_ 
 _symmetry_equiv_pos_as_xyz 
 'x, y, z' 
 '-x, -y, -z' 
 
_cell_length_a     5.4570 
_cell_length_b     7.3160 
_cell_length_c    13.6230 
_cell_angle_alpha  81.746 
_cell_angle_beta   88.864 
_cell_angle_gamma  74.858 
 
_shelx_F_squared_multiplier     1.000 
 
loop_ 
 _refln_index_h 
 _refln_index_k 
 _refln_index_l 
 _refln_F_squared_calc 
 _refln_F_squared_meas 
 _refln_F_squared_sigma 
 _refln_observed_status 
   2   0   0     7461.69     5659.28    266.00 o 
   3   0   0      313.96      355.46     12.73 o 
   4   0   0      122.71      101.26      8.97 o 
   5   0   0      250.68      247.63     12.58 o 
   6   0   0       75.27       72.35      6.82 o 
  -6   1   0      315.62      305.80     18.67 o 
  -5   1   0        3.60        2.32      1.64 o 
  -4   1   0      849.38      857.30     29.61 o 
  -3   1   0       26.02       19.78      2.04 o 
  -2   1   0       26.71       19.50      2.38 o 
  -1   1   0      584.99      601.43     20.41 o 
   0   1   0        7.08        7.43      0.48 o 
   1   1   0      354.95      409.58     19.48 o 
   2   1   0      336.52      306.82     15.38 o 
   3   1   0      223.13      219.20      8.43 o 
   4   1   0        2.43        3.47      1.26 o 
   5   1   0       35.69       39.63      5.04 o 
  -5   2   0        3.30        3.09      1.72 o 
  -4   2   0      272.79      267.93     11.04 o 
  -3   2   0      327.95      320.72     12.22 o 
  -2   2   0      260.89      264.51     13.80 o 
  -1   2   0     1205.68     1091.34     36.71 o 
   0   2   0       20.86       10.79      0.79 o 
   1   2   0        0.89       13.48      1.55 o 
   2   2   0      216.82      262.70      7.34 o 
   3   2   0      293.36      298.47      8.63 o 
   4   2   0      189.22      203.41      9.69 o 
   5   2   0      341.18      316.27     17.28 o 
   6   2   0       34.96       28.61      3.52 o 
  -5   3   0      323.93      382.84     22.85 o 
  -4   3   0        1.34       -1.20      1.56 o 
  -3   3   0      145.45      154.39      7.21 o 
  -2   3   0       13.61       12.85      1.35 o 
  -1   3   0      340.22      354.95     10.25 o 
   0   3   0       91.81       99.40      2.82 o 
   1   3   0     1247.15     1253.10     50.74 o 
   2   3   0       12.81       13.14      1.71 o 
   3   3   0      384.87      371.06     13.04 o 
   4   3   0       70.08       69.78      5.18 o 
   5   3   0       98.00       93.44      6.74 o 
   6   3   0        0.93        1.07      1.90 o 
  -4   4   0        2.68        0.09      1.80 o 
  -3   4   0      178.67      186.19      6.89 o 
  -2   4   0      323.86      329.97     10.25 o 
  -1   4   0       17.60       21.10      1.59 o 
   0   4   0       24.37       26.63      1.25 o 
   1   4   0      544.33      591.50     20.12 o 
   2   4   0     2067.63     1925.62     89.95 o 
   3   4   0        0.14        0.95      1.19 o 
   4   4   0     1153.85     1171.64     56.25 o 
   5   4   0       68.65       60.31      5.14 o 
   6   4   0       51.14       49.36      4.93 o 
  -4   5   0        0.25       -2.06      3.05 o 
  -3   5   0       26.90       27.29      3.25 o 
  -2   5   0      452.53      487.03     14.71 o 
  -1   5   0       85.10       81.92      3.50 o 
   0   5   0      543.30      575.82     16.84 o 
   1   5   0       22.41       19.31      1.74 o 
   2   5   0      264.35      229.74     12.14 o 
   3   5   0       82.48       83.67      5.54 o 
   4   5   0       94.63       94.56      6.44 o 
   5   5   0       26.54       28.27      3.87 o 
   6   5   0        0.25        0.23      2.14 o 
  -3   6   0      100.49      110.71      6.64 o 
  -2   6   0      285.31      322.98     15.59 o 
  -1   6   0      120.81      126.56      6.24 o 
   0   6   0      377.61      369.56     19.37 o 
   1   6   0        2.93        3.95      1.26 o 
   2   6   0        2.20        2.16      1.18 o 
   3   6   0       32.24       33.45      3.19 o 
   4   6   0       13.01       13.18      2.58 o 
   5   6   0       21.14       25.41      3.73 o 
  -2   7   0       22.87       22.55      3.44 o 
  -1   7   0      156.33      188.58     11.91 o 
   0   7   0       51.86       48.48      4.65 o 
   1   7   0        3.85        4.10      1.90 o 
   2   7   0        7.55        5.94      1.49 o 
   3   7   0       22.37       23.02      4.22 o 
   4   7   0       53.32       46.58      4.28 o 
   5   7   0       16.08       15.84      3.17 o 
   0   8   0        2.63       -0.62      1.96 o 
   1   8   0        0.00        2.00      1.85 o 
   2   8   0        7.95        8.66      2.44 o 
   3   8   0       45.10       43.82      3.35 o 
  -3  -8   1       73.50       71.87      4.48 o 
  -2  -8   1        0.17        1.15      1.80 o 
  -1  -8   1      122.69      116.99      8.07 o 
   0  -8   1        6.64        3.10      2.39 o 
  -4  -7   1       76.91       80.46      4.74 o 
  -3  -7   1       41.46       32.80      2.79 o 
  -2  -7   1      108.38      101.83      5.06 o 
  -1  -7   1        2.22        3.87      1.97 o 
   0  -7   1        8.58        8.15      2.41 o 
   1  -7   1       26.70       31.52      4.44 o 
   2  -7   1        8.55        7.33      3.51 o 
  -5  -6   1        7.04        5.32      2.17 o 
  -4  -6   1       23.77       22.57      2.81 o 
  -3  -6   1        8.42        9.55      2.03 o 
  -2  -6   1       32.93       30.53      2.33 o 
  -1  -6   1       25.04       20.05      2.05 o 
   0  -6   1        0.14        2.02      1.60 o 
   1  -6   1        0.68       -0.45      2.01 o 
   2  -6   1       52.29       58.20      7.12 o 
   3  -6   1        3.84       -0.82      1.77 o 
  -6  -5   1       17.43       14.11      3.13 o 
  -5  -5   1       36.18       37.24      3.86 o 
  -4  -5   1        9.91       12.89      2.38 o 
  -3  -5   1      142.35      135.76      7.86 o 
  -2  -5   1        6.18        3.67      1.16 o 
  -1  -5   1        4.59        5.43      1.15 o 
   0  -5   1      118.63      114.30      4.11 o 
   1  -5   1      364.78      390.55     14.63 o 
   2  -5   1      374.74      382.66     14.89 o 
   3  -5   1      271.86      302.28     12.79 o 
   4  -5   1      256.99      291.73     18.89 o 
  -6  -4   1        0.20        0.07      1.81 o 
  -5  -4   1       10.53       13.96      2.75 o 
  -4  -4   1       11.58       13.24      2.31 o 
  -3  -4   1      152.34      162.54      9.02 o 
  -2  -4   1       21.38       19.60      2.00 o 
  -1  -4   1      107.09      126.97      4.14 o 
   0  -4   1      317.57      339.63     10.14 o 
   1  -4   1      630.23      630.06     18.39 o 
   2  -4   1        2.86        3.06      1.31 o 
   3  -4   1      529.98      572.65     21.34 o 
   4  -4   1       24.73       26.62      5.15 o 
  -6  -3   1        6.59        5.67      2.32 o 
  -5  -3   1       31.33       27.14      3.26 o 
  -4  -3   1        5.00        3.40      1.68 o 
  -3  -3   1      310.27      305.20     15.63 o 
  -2  -3   1       74.13       88.40      5.12 o 
  -1  -3   1      151.72      153.89      4.73 o 
   0  -3   1      372.83      385.24     11.20 o 
   1  -3   1      378.41      367.75     10.56 o 
   2  -3   1      715.32      672.99     18.96 o 
   3  -3   1      478.81      488.25     17.85 o 
   4  -3   1        4.04        1.26      2.26 o 
   5  -3   1        2.87        1.68      2.92 o 
  -6  -2   1       20.08       27.43      3.82 o 
  -5  -2   1      182.82      173.23     10.40 o 
  -4  -2   1     1142.12     1108.68     30.07 o 
  -3  -2   1     3887.71     3479.45    115.04 o 
  -2  -2   1     1490.06     1313.64     76.27 o 
   0  -2   1      427.60      503.53     14.29 o 
   1  -2   1      215.44      230.92      6.76 o 
   2  -2   1      144.58      130.82      4.48 o 
   3  -2   1     1054.65     1030.33     37.19 o 
   4  -2   1       57.59       47.98      5.20 o 
   5  -2   1       61.45       69.16      6.81 o 
  -5  -1   1        0.73        1.53      1.34 o 
  -4  -1   1       13.90        7.32      2.05 o 
  -3  -1   1       41.80       28.91      2.83 o 
  -2  -1   1       11.13       11.78      1.35 o 
  -1  -1   1      610.05      673.05     22.47 o 
   0  -1   1      510.87      483.92     13.56 o 
   1  -1   1     1039.49     1104.17     31.73 o 
   2  -1   1      330.19      323.25     11.64 o 
   3  -1   1       12.87        7.92      1.45 o 
   4  -1   1       50.47       42.55      4.53 o 
   5  -1   1      189.89      211.61     13.72 o 
   6  -1   1      257.62      277.84     17.55 o 
  -6   0   1      119.11      113.85      5.98 o 
  -5   0   1      113.28      125.14      6.19 o 
  -2   0   1      168.44      139.48      7.85 o 
  -1   0   1      501.25      650.40     31.37 o 
   1   0   1       15.23       21.79      1.65 o 
   2   0   1     2197.22     2071.07    140.30 o 
   3   0   1       66.33       63.90      3.31 o 
   4   0   1      593.54      650.79     33.36 o 
   5   0   1       66.69       58.99      5.81 o 
   6   0   1        2.54        4.54      2.67 o 
  -6   1   1       16.16       20.53      3.52 o 
  -5   1   1       15.25       15.48      2.39 o 
  -4   1   1       77.88       83.73      6.49 o 
  -3   1   1       26.30       33.00      3.52 o 
  -2   1   1      749.05      733.31     36.13 o 
  -1   1   1      257.36      260.36      9.86 o 
   0   1   1      140.67      168.80     11.94 o 
   1   1   1      824.65      822.89     27.43 o 
   2   1   1       47.45       39.85      2.77 o 
   3   1   1        4.58        2.67      1.16 o 
   4   1   1      263.41      270.39     15.03 o 
   5   1   1      607.16      612.53     31.92 o 
  -5   2   1        0.47        0.24      1.47 o 
  -4   2   1      327.54      328.93     12.95 o 
  -3   2   1       52.86       47.56      4.61 o 
  -2   2   1      944.76     1084.65     36.97 o 
  -1   2   1     4355.30     3999.85    132.08 o 
   0   2   1     8593.96     7271.67    463.98 o 
   1   2   1    23819.09     9979.34    461.61 o 
   2   2   1      456.73      454.72     15.60 o 
   3   2   1     2014.86     1985.69     66.24 o 
   4   2   1        2.92        0.90      1.02 o 
   5   2   1      104.45      108.22      7.67 o 
   6   2   1       86.72       62.12      5.59 o 
  -5   3   1      309.02      311.36     13.16 o 
  -4   3   1      168.90      174.05      8.23 o 
  -3   3   1     1010.03      999.64     46.68 o 
  -2   3   1       66.86       63.16      3.47 o 
  -1   3   1      132.41      120.71      5.06 o 
   0   3   1      615.27      701.01     45.60 o 
   1   3   1        6.63        8.97      1.06 o 
   2   3   1      491.09      517.42     25.16 o 
   3   3   1        0.99        1.06      0.83 o 
   4   3   1        5.89        6.86      1.92 o 
   5   3   1       28.49       28.26      3.87 o 
   6   3   1        4.07        4.39      2.66 o 
  -4   4   1      153.72      167.72      8.42 o 
  -3   4   1      171.36      180.34      6.71 o 
  -2   4   1        5.91        5.40      1.23 o 
  -1   4   1      498.81      514.36     28.44 o 
   0   4   1      346.54      333.03      9.93 o 
   1   4   1      183.38      211.83      6.15 o 
   2   4   1      245.87      239.66     12.46 o 
   3   4   1        7.49        7.95      1.80 o 
   4   4   1       60.53       65.06      5.11 o 
   5   4   1        1.85        1.25      1.88 o 
   6   4   1      172.01      167.34     11.02 o 
  -4   5   1      128.76      172.80      9.00 o 
  -3   5   1       19.86       16.57      2.30 o 
  -2   5   1        0.79        0.33      1.48 o 
  -1   5   1        0.44       -0.42      0.78 o 
   0   5   1      591.55      619.07     17.41 o 
   1   5   1        3.87        2.94      1.34 o 
   2   5   1      504.97      465.18     23.01 o 
   3   5   1       34.54       34.73      3.21 o 
   4   5   1       87.61       82.54      5.98 o 
   5   5   1       84.38       76.49      6.08 o 
   6   5   1       17.41       18.82      3.88 o 
  -3   6   1       36.15       38.86      3.37 o 
  -2   6   1      102.91      113.45      6.04 o 
  -1   6   1      192.53      219.64      7.64 o 
   0   6   1       65.81       72.01      5.43 o 
   1   6   1      128.89      118.21      5.33 o 
   2   6   1      683.29      606.83     29.88 o 
   3   6   1      316.05      286.39     15.21 o 
   4   6   1       54.72       49.69      4.41 o 
   5   6   1      241.64      246.90     14.27 o 
  -2   7   1       19.73       27.40      3.62 o 
  -1   7   1      119.51      133.89      9.33 o 
   0   7   1        0.27       -1.27      1.73 o 
   1   7   1       76.09       67.73      5.16 o 
   2   7   1       52.58       43.26      2.96 o 
   3   7   1       31.62       32.30      3.47 o 
   4   7   1      139.06      133.06      8.55 o 
   5   7   1       14.51       17.70      3.53 o 
   1   8   1       63.44       59.74      5.17 o 
   2   8   1        0.94        0.47      1.72 o 
   3   8   1        1.49       -1.07      1.76 o 
  -3  -8   2       28.38       25.53      2.70 o 
  -2  -8   2        0.11       -0.86      1.80 o 
  -1  -8   2       56.35       60.17      5.30 o 
   0  -8   2        0.52        2.27      2.46 o 
  -4  -7   2        0.67        0.85      1.89 o 
  -3  -7   2       26.86       27.79      2.57 o 
  -2  -7   2      149.17      126.00      5.94 o 
  -1  -7   2       22.63       24.22      3.45 o 
   0  -7   2      332.40      331.17     18.04 o 
   1  -7   2       74.05       68.57      6.10 o 
   2  -7   2       49.99       54.89      4.41 o 
  -5  -6   2       19.58       21.60      3.32 o 
  -4  -6   2        5.74        2.97      1.61 o 
  -3  -6   2       65.82       57.13      3.88 o 
  -2  -6   2      142.26      120.81      5.62 o 
  -1  -6   2      101.48       94.42      4.53 o 
   0  -6   2      245.88      254.11     14.01 o 
   1  -6   2       63.41       65.93      4.04 o 
   2  -6   2       15.94       14.59      4.61 o 
   3  -6   2       38.37       44.20      4.78 o 
  -5  -5   2       62.99       60.62      5.01 o 
  -4  -5   2       26.85       28.53      2.99 o 
  -3  -5   2      385.50      366.26     18.43 o 
  -2  -5   2        5.17        3.73      1.06 o 
  -1  -5   2      530.09      515.98     18.73 o 
   0  -5   2       68.29       66.56      2.80 o 
   1  -5   2       56.41       63.00      3.69 o 
   2  -5   2      133.70      120.40      7.67 o 
   3  -5   2       28.33       30.38      3.74 o 
  -5  -4   2       73.86       80.39      5.91 o 
  -4  -4   2       22.61       23.22      2.72 o 
  -3  -4   2       67.22       57.38      3.97 o 
  -2  -4   2      168.42      150.51      6.22 o 
  -1  -4   2      344.79      352.32     10.41 o 
   0  -4   2      375.60      373.92     11.11 o 
   1  -4   2      118.13      106.04      3.96 o 
   2  -4   2      101.54      100.12      5.05 o 
   3  -4   2       11.72        9.10      2.94 o 
   4  -4   2        8.07        5.05      3.19 o 
  -6  -3   2        0.03       -1.56      1.56 o 
  -5  -3   2        1.09        0.41      1.46 o 
  -4  -3   2      110.21      113.46      7.03 o 
  -3  -3   2       47.23       42.50      2.29 o 
  -2  -3   2      428.04      467.91     15.91 o 
  -1  -3   2       65.62       68.98      2.38 o 
   0  -3   2       42.32       34.99      2.05 o 
   1  -3   2        0.56        0.36      0.50 o 
   2  -3   2     1898.80     1812.04     61.09 o 
   3  -3   2       80.60       73.80      6.24 o 
   4  -3   2     1203.35     1227.77     61.75 o 
   5  -3   2      215.85      235.59     15.83 o 
  -6  -2   2        0.18       -0.60      1.67 o 
  -5  -2   2        0.74       -1.30      1.30 o 
  -4  -2   2       76.14       68.01      3.55 o 
  -3  -2   2       23.74       15.74      3.72 o 
  -2  -2   2      493.78      503.76     17.18 o 
  -1  -2   2       96.63       93.11      2.99 o 
   0  -2   2      162.35      198.49      5.99 o 
   1  -2   2      793.98      778.17     26.45 o 
   2  -2   2      392.94      399.15     20.78 o 
   3  -2   2        8.65        8.53      2.55 o 
   4  -2   2      205.80      205.91     13.09 o 
   5  -2   2       17.64       13.63      3.67 o 
  -5  -1   2       27.36       17.33      3.10 o 
  -4  -1   2       10.53        8.00      2.25 o 
  -3  -1   2        7.16        5.73      1.54 o 
  -2  -1   2        0.00       -0.71      0.71 o 
  -1  -1   2       47.21       46.71      1.68 o 
   0  -1   2        4.96        6.27      0.57 o 
   1  -1   2     1922.15     1877.54    155.68 o 
   2  -1   2      358.36      354.46     18.31 o 
   3  -1   2     1194.53     1104.95     54.15 o 
   4  -1   2      367.52      322.62     18.28 o 
   5  -1   2        4.21        1.99      2.62 o 
  -6   0   2        0.32       -1.52      1.52 o 
  -5   0   2      119.51      111.11      5.50 o 
  -4   0   2       65.11       66.42      5.70 o 
  -3   0   2     3336.30     3751.30    177.65 o 
  -2   0   2     2252.51     1876.46     89.37 o 
  -1   0   2     7764.24     6021.99    212.26 o 
   0   0   2     2617.92     1628.35     56.31 o 
   1   0   2       84.64      113.76      6.06 o 
   2   0   2      330.74      352.11     17.87 o 
   3   0   2      266.41      265.37     14.43 o 
   4   0   2      576.81      630.63     32.35 o 
   5   0   2       33.39       33.59      4.36 o 
   6   0   2       46.67       53.08      5.93 o 
  -6   1   2      106.44      105.86      5.78 o 
  -5   1   2       34.20       24.29      2.76 o 
  -4   1   2       20.35       17.71      3.44 o 
  -3   1   2        0.33       -0.09      1.09 o 
  -2   1   2      111.53      120.31      7.41 o 
  -1   1   2        0.00        0.44      0.30 o 
   0   1   2      100.10      135.81     10.47 o 
   1   1   2        9.46       10.05      0.73 o 
   2   1   2       17.75       15.68      1.56 o 
   3   1   2      104.54      105.25      6.47 o 
   4   1   2       72.68       71.10      5.49 o 
   5   1   2        0.20       -0.70      1.87 o 
  -5   2   2        9.58        7.41      2.05 o 
  -4   2   2      215.37      262.22     16.27 o 
  -3   2   2       48.18       40.00      4.29 o 
  -2   2   2     1360.98     1385.71     46.78 o 
  -1   2   2      299.46      291.44     10.48 o 
   0   2   2     1233.92     1407.53     49.43 o 
   1   2   2      200.95      224.04      7.81 o 
   2   2   2      486.46      505.52     26.04 o 
   3   2   2     1111.74     1078.47     58.66 o 
   4   2   2      261.17      258.19     10.07 o 
   6   2   2        6.41        6.40      2.93 o 
  -5   3   2        3.48        1.85      1.93 o 
  -4   3   2        0.10       -0.64      1.43 o 
  -3   3   2      346.24      364.62     14.22 o 
  -2   3   2      149.69      151.41     10.80 o 
  -1   3   2      822.34      839.33     35.80 o 
   0   3   2      208.21      214.93      7.95 o 
   1   3   2       77.53       75.98      6.29 o 
   2   3   2      563.16      571.78     27.83 o 
   3   3   2       11.59       13.92      1.21 o 
   4   3   2       85.60       79.14      5.96 o 
   5   3   2      139.55      138.44      9.37 o 
   6   3   2       93.72       80.38      7.02 o 
  -4   4   2        0.47       -1.60      1.62 o 
  -3   4   2      111.75      103.67      5.65 o 
  -2   4   2      283.87      300.85     12.47 o 
  -1   4   2     1400.93     1562.12     52.82 o 
   0   4   2      290.88      287.16     18.86 o 
   1   4   2     5378.34     4453.07    362.24 o 
   2   4   2     3586.07     3295.33    153.19 o 
   3   4   2      385.21      377.33     19.44 o 
   4   4   2      416.90      446.84     23.19 o 
   5   4   2        3.07        1.47      1.83 o 
   6   4   2       65.74       56.58      5.67 o 
  -4   5   2      126.50      152.05      8.36 o 
  -3   5   2      204.18      220.27      8.17 o 
  -2   5   2      210.64      226.94      9.76 o 
  -1   5   2      244.11      277.23     17.86 o 
   0   5   2       51.73       57.68      3.20 o 
   1   5   2      889.16      833.39     40.08 o 
   2   5   2      135.89      129.45      7.58 o 
   3   5   2      356.64      347.52     18.04 o 
   4   5   2        6.83        6.70      2.22 o 
   5   5   2       12.80       12.09      2.88 o 
   6   5   2        7.95        7.55      3.05 o 
  -3   6   2      128.84      178.40      7.41 o 
  -2   6   2        7.62        9.23      1.96 o 
  -1   6   2       41.69       41.36      2.82 o 
   0   6   2      103.92      113.77      5.51 o 
   1   6   2       67.33       64.46      4.91 o 
   2   6   2       39.91       33.57      3.46 o 
   3   6   2       44.21       43.77      3.90 o 
   4   6   2        0.51        1.25      1.69 o 
   5   6   2       14.36       16.28      3.51 o 
  -2   7   2       17.86       18.85      4.24 o 
  -1   7   2        0.11        0.64      2.08 o 
   0   7   2       10.56       11.99      2.92 o 
   1   7   2      113.77       98.66      6.81 o 
   2   7   2       42.54       34.09      3.46 o 
   3   7   2       85.38       71.72      5.57 o 
   4   7   2       79.69       73.44      5.91 o 
   5   7   2       19.47       18.56      3.44 o 
   0   8   2       65.76       77.11      6.57 o 
   1   8   2        5.94        6.06      2.58 o 
   2   8   2      127.53      109.87      7.50 o 
   3   8   2      113.54       94.01      6.85 o 
   4   8   2        4.14        2.20      2.23 o 
  -3  -8   3       24.92       24.96      2.63 o 
  -2  -8   3        9.74       13.29      2.90 o 
  -1  -8   3       33.65       31.71      3.95 o 
  -4  -7   3       51.97       48.24      6.31 o 
  -3  -7   3        5.62        5.30      1.63 o 
  -2  -7   3       10.84       11.25      1.92 o 
  -1  -7   3       39.96       27.30      3.42 o 
   0  -7   3       84.13       81.97      6.38 o 
   1  -7   3      116.63      112.14      8.34 o 
  -5  -6   3        0.42        0.61      3.19 o 
  -4  -6   3       90.65       86.81      4.82 o 
  -3  -6   3       86.04       94.97      4.87 o 
  -2  -6   3        0.96        1.54      1.10 o 
  -1  -6   3       59.37       59.12      4.26 o 
   0  -6   3       56.95       62.23      5.04 o 
   1  -6   3       38.34       45.73      7.41 o 
   2  -6   3       21.60       22.54      4.85 o 
  -5  -5   3        3.75        1.09      2.73 o 
  -4  -5   3      117.66      119.24      5.77 o 
  -3  -5   3       46.42       41.39      3.53 o 
  -2  -5   3        1.77        0.31      1.13 o 
  -1  -5   3     1059.33     1012.01     35.52 o 
   0  -5   3       80.61       81.55      3.34 o 
   1  -5   3     1654.54     1768.29     59.90 o 
   2  -5   3       12.13       13.23      2.27 o 
   3  -5   3      227.33      207.61     13.87 o 
  -4  -4   3       46.34       41.73      3.55 o 
  -3  -4   3      152.07      143.76      6.22 o 
  -2  -4   3      312.26      293.84     11.14 o 
  -1  -4   3      237.21      247.13      7.91 o 
   0  -4   3      123.89      128.34      4.35 o 
   1  -4   3      158.13      151.44      5.31 o 
   2  -4   3        6.01        5.60      1.50 o 
   3  -4   3       17.90       13.35      3.43 o 
   4  -4   3       14.92       10.82      3.74 o 
  -5  -3   3        0.23       -0.52      1.33 o 
  -4  -3   3      253.07      253.60     13.45 o 
  -3  -3   3       47.68       44.17      2.34 o 
  -2  -3   3     1509.27     1684.99     58.73 o 
  -1  -3   3      100.80      110.55      3.82 o 
   0  -3   3      945.93      942.30     26.54 o 
   1  -3   3      294.36      319.51      9.72 o 
   2  -3   3        0.19        0.23      1.27 o 
   3  -3   3      290.61      248.70     14.72 o 
   4  -3   3      212.14      203.93     13.37 o 
   5  -3   3      152.34      148.70     11.40 o 
  -5  -2   3        7.33        3.93      1.74 o 
  -4  -2   3      185.03      181.79      7.38 o 
  -3  -2   3      139.72      175.75      6.81 o 
  -2  -2   3      297.99      283.70      8.44 o 
  -1  -2   3     1354.54     1598.43     54.91 o 
   0  -2   3     1398.23     1318.13     36.70 o 
   1  -2   3       76.01       60.53      2.85 o 
   2  -2   3      956.21      898.59     44.19 o 
   3  -2   3        2.22        3.26      1.66 o 
   4  -2   3       99.34      100.15      7.75 o 
   5  -2   3        6.65        9.03      3.29 o 
  -5  -1   3        1.62        0.89      1.93 o 
  -4  -1   3       16.19       11.64      2.62 o 
  -3  -1   3        4.87        2.17      1.27 o 
  -2  -1   3       46.06       50.61      2.66 o 
  -1  -1   3       47.19       54.92      3.99 o 
   0  -1   3      190.37      237.47      8.61 o 
   1  -1   3      376.16      402.32     19.97 o 
   2  -1   3      329.01      359.14     18.61 o 
   3  -1   3     1789.72     1664.03     80.29 o 
   4  -1   3       84.33       80.94      6.52 o 
   5  -1   3     1019.84     1093.28     55.29 o 
  -6   0   3       18.53       14.25      3.35 o 
  -5   0   3       33.29       40.70      5.64 o 
  -4   0   3       43.94       38.87      4.46 o 
  -3   0   3       37.29       31.27      3.44 o 
  -2   0   3      231.91      269.17     17.07 o 
  -1   0   3     1524.77     1521.51     52.69 o 
   0   0   3       46.67       67.68      4.95 o 
   1   0   3     2657.05     2416.62    113.88 o 
   2   0   3      564.00      697.82     34.11 o 
   3   0   3        1.09        0.99      1.20 o 
   4   0   3        1.82        0.48      1.48 o 
   5   0   3       77.17       78.70      6.79 o 
   6   0   3       20.22       27.20      4.79 o 
  -5   1   3       92.93      117.41      9.65 o 
  -4   1   3       52.80       50.27      5.36 o 
  -3   1   3       39.23       33.44      3.65 o 
  -2   1   3       38.60       44.91      2.38 o 
  -1   1   3        9.23        9.93      1.40 o 
   0   1   3      560.78      699.07     23.44 o 
   1   1   3      171.14      189.91     10.45 o 
   2   1   3      792.64      780.92     37.63 o 
   3   1   3       17.85       16.73      2.11 o 
   4   1   3      913.23      865.68     42.91 o 
   5   1   3       41.17       38.32      4.33 o 
  -5   2   3       60.86       65.46      7.02 o 
  -4   2   3      338.39      400.49     22.92 o 
  -3   2   3       94.63       99.25      7.50 o 
  -2   2   3     4332.66     4014.64    149.46 o 
  -1   2   3      281.70      241.69      8.86 o 
   0   2   3     4634.66     3823.31    298.39 o 
   1   2   3      491.44      530.70     18.01 o 
   2   2   3      113.50       97.87      3.99 o 
   3   2   3       75.62       78.11      3.70 o 
   4   2   3      613.39      627.67     22.33 o 
   5   2   3      211.83      195.65     12.45 o 
   6   2   3      113.24      104.10      8.27 o 
  -5   3   3       28.90       27.92      3.95 o 
  -4   3   3       83.85       91.75      8.14 o 
  -3   3   3       43.73       44.90      3.25 o 
  -2   3   3       40.23       38.45      2.58 o 
  -1   3   3      713.45      794.53     34.16 o 
   0   3   3      185.26      207.63     13.64 o 
   1   3   3      200.56      195.59      7.11 o 
   2   3   3        1.09        0.16      0.42 o 
   3   3   3       87.75       88.76      3.82 o 
   4   3   3      313.64      299.53     16.60 o 
   5   3   3        0.52        1.96      2.20 o 
   6   3   3      110.02      109.13      8.62 o 
  -4   4   3        5.05        4.64      3.18 o 
  -3   4   3       70.34       78.38      4.75 o 
  -2   4   3        0.87       -0.91      0.95 o 
  -1   4   3      545.74      601.39     21.33 o 
   0   4   3       13.64       12.82      1.51 o 
   1   4   3      189.69      209.08      7.83 o 
   2   4   3        0.95        1.03      1.00 o 
   3   4   3      327.34      338.67     17.81 o 
   4   4   3      190.30      181.16     10.98 o 
   5   4   3      189.62      205.19     12.74 o 
   6   4   3       28.88       29.95      4.92 o 
  -4   5   3        7.85        3.29      2.33 o 
  -3   5   3       14.66       17.40      4.58 o 
  -2   5   3       78.06       83.08      4.82 o 
  -1   5   3      315.77      336.70     12.98 o 
   0   5   3       55.49       52.52      3.10 o 
   1   5   3      396.85      374.30     19.02 o 
   2   5   3       69.32       70.41      4.91 o 
   3   5   3      340.77      341.60     17.96 o 
   4   5   3        7.50        9.90      2.49 o 
   5   5   3       56.40       66.88      6.08 o 
   6   5   3       43.13       42.03      5.21 o 
  -3   6   3        0.02       -1.33      1.65 o 
  -2   6   3       82.00       80.69      6.88 o 
  -1   6   3      266.85      302.76     12.22 o 
   0   6   3      166.47      190.44     11.22 o 
   1   6   3       59.95       50.35      4.23 o 
   2   6   3      918.18     1386.05     66.02 o 
   3   6   3      194.81      190.90     11.07 o 
   4   6   3      144.11      151.01      9.57 o 
   5   6   3       46.85       48.39      4.90 o 
  -2   7   3      150.14      197.85      7.97 o 
  -1   7   3       19.13       25.19      4.35 o 
   0   7   3       81.59       91.17      6.96 o 
   1   7   3      102.89       97.55      6.80 o 
   2   7   3      111.64       98.22      6.73 o 
   3   7   3      185.16      167.14     10.19 o 
   4   7   3       34.65       34.92      4.09 o 
   5   7   3       13.81       11.53      3.05 o 
   0   8   3       47.36       48.27      5.20 o 
   1   8   3       26.47       25.83      3.76 o 
   2   8   3        9.23       10.95      2.88 o 
   3   8   3       29.49       32.70      4.30 o 
  -2  -8   4       81.48       88.89      6.65 o 
  -4  -7   4       26.32       25.48      5.13 o 
  -3  -7   4       87.20       80.14      7.42 o 
  -2  -7   4      210.81      206.86      8.82 o 
  -1  -7   4        0.29       -0.52      1.83 o 
   0  -7   4       69.09       80.91      6.52 o 
   1  -7   4      102.90       95.55      7.58 o 
  -5  -6   4      130.23      127.94     10.74 o 
  -4  -6   4        1.20        2.65      2.69 o 
  -3  -6   4      212.18      212.26      8.93 o 
  -2  -6   4       35.54       32.54      3.58 o 
  -1  -6   4        2.16        1.23      1.13 o 
   0  -6   4      158.31      160.82      9.81 o 
   1  -6   4       14.57       13.48      2.51 o 
   2  -6   4      187.92      209.52      9.61 o 
  -5  -5   4      143.84      150.06     11.54 o 
  -4  -5   4      111.58      127.71      9.91 o 
  -3  -5   4      149.45      155.12      6.82 o 
  -2  -5   4        7.26        7.16      1.37 o 
  -1  -5   4      192.12      193.58      9.03 o 
   0  -5   4       54.14       51.96      2.47 o 
   1  -5   4      682.75      698.75     24.87 o 
   2  -5   4      167.33      154.69      7.31 o 
   3  -5   4      175.85      159.98     11.47 o 
  -6  -4   4        0.03       -0.21      3.27 o 
  -5  -4   4       90.08       88.82      7.99 o 
  -4  -4   4        2.38        1.14      2.48 o 
  -3  -4   4      457.18      456.94     18.89 o 
  -2  -4   4       62.43       71.92      4.60 o 
  -1  -4   4      144.15      132.32      4.44 o 
   0  -4   4        0.37       -0.47      0.56 o 
   1  -4   4       12.56       14.26      1.46 o 
   2  -4   4       21.71       24.31      2.72 o 
   3  -4   4       11.49        7.28      2.86 o 
   4  -4   4       55.06       46.68      5.68 o 
  -6  -3   4        0.37        0.31      3.04 o 
  -5  -3   4       71.66       67.82      6.78 o 
  -4  -3   4       36.69       41.66      2.78 o 
  -3  -3   4      104.27      115.02      4.06 o 
  -2  -3   4      408.14      452.05     19.19 o 
  -1  -3   4      312.43      305.45      9.13 o 
   0  -3   4     1773.19     1767.41     49.17 o 
   1  -3   4     1267.93     1240.85     35.11 o 
   2  -3   4     1904.66     1799.15     60.78 o 
   3  -3   4       99.75       90.22      7.00 o 
   4  -3   4      165.20      151.04     10.86 o 
  -4  -2   4     1278.35     1295.30     43.88 o 
  -3  -2   4       76.84       88.59      3.34 o 
  -2  -2   4     1630.84     1703.77     51.45 o 
  -1  -2   4      441.00      468.50     13.48 o 
   0  -2   4       12.26       18.02      0.96 o 
   1  -2   4       71.01       79.21      3.51 o 
   2  -2   4      210.78      216.97     12.34 o 
   3  -2   4       17.32       13.31      2.69 o 
   4  -2   4        1.27        0.61      1.85 o 
   5  -2   4        0.69       -0.49      2.13 o 
  -5  -1   4        8.88        5.47      2.63 o 
  -4  -1   4        3.22        1.11      1.67 o 
  -3  -1   4       77.99       70.03      7.00 o 
  -2  -1   4      335.21      305.72      9.08 o 
  -1  -1   4     1158.22     1266.59     35.33 o 
   1  -1   4      660.07      614.27     29.92 o 
   2  -1   4     1019.26     1193.81     57.76 o 
   3  -1   4       25.98       22.57      3.24 o 
   4  -1   4      198.35      175.89     11.22 o 
   5  -1   4      238.95      228.62     14.65 o 
  -4   0   4      177.07      195.07     12.33 o 
  -3   0   4       67.68       53.26      3.12 o 
  -2   0   4      185.68      217.20      8.46 o 
  -1   0   4     2859.40     2686.20     92.57 o 
   0   0   4      359.37      407.56     14.60 o 
   1   0   4     4997.43     4142.90    194.60 o 
   2   0   4       95.56      115.72      6.86 o 
   3   0   4     1519.29     1664.69     80.05 o 
   4   0   4       25.28       26.14      3.71 o 
   5   0   4      109.73      119.51      8.91 o 
   6   0   4        1.01       -0.06      2.77 o 
  -5   1   4       17.04       19.66      4.27 o 
  -4   1   4       14.52       12.08      3.11 o 
  -3   1   4       17.79       17.79      1.69 o 
  -2   1   4       15.23       16.98      1.29 o 
  -1   1   4       12.57       12.05      0.97 o 
   0   1   4       37.17       37.65      1.71 o 
   1   1   4      266.76      273.12      9.64 o 
   2   1   4       31.98       38.36      2.81 o 
   3   1   4     1292.28     1429.47     68.62 o 
   4   1   4      545.25      533.95     27.42 o 
   5   1   4      384.99      405.76     22.12 o 
  -5   2   4       21.16       20.84      4.68 o 
  -4   2   4       44.60       50.12      5.59 o 
  -3   2   4       84.49       71.76      6.07 o 
  -2   2   4      100.25       80.69      2.98 o 
  -1   2   4      223.08      205.37     11.16 o 
   0   2   4     1406.95     1344.33     44.86 o 
   1   2   4       62.26       67.62      2.93 o 
   2   2   4     1019.72      997.36     44.56 o 
   3   2   4       13.63       14.73      1.54 o 
   4   2   4        1.64        0.53      1.07 o 
   5   2   4      111.79      111.35      8.55 o 
   6   2   4       33.81       37.34      5.59 o 
  -5   3   4        1.23        0.05      2.98 o 
  -4   3   4      145.25      163.34     11.82 o 
  -3   3   4       23.94       24.15      2.47 o 
  -2   3   4      131.18      137.55      6.07 o 
  -1   3   4      297.96      308.55     11.41 o 
   0   3   4       54.66       61.39      2.92 o 
   1   3   4       72.71       81.40      3.42 o 
   2   3   4       74.16       71.31      3.21 o 
   3   3   4      256.23      264.03      9.82 o 
   4   3   4       18.01       17.51      3.19 o 
   5   3   4      284.27      275.37     16.38 o 
   6   3   4        9.82        3.11      2.75 o 
  -4   4   4      107.43      122.85     10.22 o 
  -3   4   4       40.75       39.69      3.28 o 
  -2   4   4      340.15      373.36     14.25 o 
  -1   4   4      890.63      922.35     31.88 o 
   0   4   4      108.52      126.11      5.41 o 
   1   4   4      711.23      699.37     23.94 o 
   2   4   4        0.03        0.77      0.59 o 
   3   4   4        3.14        2.34      1.51 o 
   4   4   4        0.34        0.20      1.68 o 
   5   4   4      203.15      200.77     12.76 o 
   6   4   4        1.15        1.04      2.92 o 
  -4   5   4        1.66        1.28      2.79 o 
  -3   5   4       54.21       57.62      4.26 o 
  -2   5   4       55.55       62.09      4.20 o 
  -1   5   4       29.52       33.42      2.72 o 
   0   5   4      469.45      502.53     18.09 o 
   1   5   4       94.39       85.23      4.01 o 
   2   5   4      211.86      208.38     11.51 o 
   3   5   4       34.26       32.84      3.43 o 
   4   5   4       70.66       82.31      6.49 o 
   5   5   4       87.76       98.13      7.84 o 
  -3   6   4        0.48       -0.30      1.84 o 
  -2   6   4       27.32       32.56      3.65 o 
  -1   6   4       10.10        8.37      2.04 o 
   0   6   4      315.53      335.58     18.07 o 
   1   6   4       17.19       19.77      2.98 o 
   2   6   4       59.04       45.89      4.16 o 
   3   6   4       46.74       48.14      4.32 o 
   4   6   4      127.45      132.90      8.89 o 
   5   6   4        0.17       -0.71      2.12 o 
  -2   7   4       29.83       45.20      3.83 o 
  -1   7   4       12.18       13.20      3.40 o 
   0   7   4      120.16      122.88      8.64 o 
   1   7   4        0.85        1.03      1.49 o 
   2   7   4       44.44       46.91      4.28 o 
   3   7   4       96.32       88.97      6.48 o 
   4   7   4       53.62       52.70      5.12 o 
   1   8   4        1.45        2.14      1.82 o 
   2   8   4       47.88       38.69      4.24 o 
   3   8   4      122.27      113.09      8.04 o 
  -3  -7   5      115.52      113.35      9.24 o 
  -2  -7   5      102.43       96.62      7.75 o 
  -1  -7   5       46.82       37.76      4.00 o 
   0  -7   5      182.63      187.86     11.68 o 
   1  -7   5       36.80       42.18      5.59 o 
  -4  -6   5       42.43       41.99      5.48 o 
  -3  -6   5       48.48       48.91      5.55 o 
  -2  -6   5       24.55       22.74      3.42 o 
  -1  -6   5      122.40      121.07      5.64 o 
   0  -6   5       14.12       18.91      3.08 o 
   1  -6   5       15.54       20.19      2.65 o 
   2  -6   5       66.12       70.34      4.75 o 
  -5  -5   5       14.47       15.93      4.63 o 
  -4  -5   5       78.69       69.90      6.88 o 
  -3  -5   5       25.29       25.63      4.43 o 
  -2  -5   5      650.72      645.20     28.68 o 
  -1  -5   5      277.50      287.51     11.14 o 
   0  -5   5       46.60       43.45      2.47 o 
   1  -5   5       68.29       65.67      3.87 o 
   2  -5   5      187.88      188.50      8.49 o 
   3  -5   5       72.14       66.43      6.73 o 
  -5  -4   5      395.34      413.02     24.93 o 
  -4  -4   5      136.72      131.53      9.95 o 
  -3  -4   5      103.88       98.54      7.76 o 
  -2  -4   5      569.95      633.14     22.83 o 
  -1  -4   5       69.42       72.47      2.86 o 
   0  -4   5       28.51       26.85      1.57 o 
   1  -4   5       32.78       35.38      4.48 o 
   2  -4   5      132.44      131.97      6.26 o 
   3  -4   5       43.23       41.81      4.79 o 
   4  -4   5       35.85       28.79      4.90 o 
  -6  -3   5       10.02       17.57      4.38 o 
  -5  -3   5      178.98      181.95     12.81 o 
  -4  -3   5       81.98       78.20      6.64 o 
  -3  -3   5      590.54      589.10     23.84 o 
  -2  -3   5      127.10      144.93      7.45 o 
  -1  -3   5      104.19      119.88      4.06 o 
   0  -3   5      491.72      512.06     14.83 o 
   1  -3   5        1.56        5.16      0.95 o 
   2  -3   5     1214.66     1173.24     57.60 o 
   3  -3   5        1.98        2.67      2.07 o 
   4  -3   5      345.81      335.45     19.69 o 
  -6  -2   5        7.31        5.59      4.28 o 
  -5  -2   5        2.40        0.95      2.82 o 
  -4  -2   5      381.33      414.00     23.71 o 
  -3  -2   5      124.73      120.00      5.56 o 
  -2  -2   5     2134.95     2223.13     61.92 o 
  -1  -2   5      111.09      111.01      4.80 o 
   0  -2   5      874.48      838.78     23.68 o 
   1  -2   5       90.94       95.23      8.26 o 
   2  -2   5       43.90       40.66      3.79 o 
   3  -2   5        0.79        0.29      1.46 o 
   4  -2   5        5.06        6.09      2.45 o 
   5  -2   5        5.16        5.26      3.07 o 
  -5  -1   5        2.63        2.75      1.90 o 
  -4  -1   5       83.10       82.31      9.31 o 
  -3  -1   5        2.63        1.40      0.63 o 
  -2  -1   5        0.02        0.74      0.91 o 
  -1  -1   5        0.01        0.91      0.54 o 
   0  -1   5     3548.95     3188.35    125.38 o 
   1  -1   5      713.03      795.74     38.49 o 
   2  -1   5     3264.30     3458.23    163.65 o 
   3  -1   5     1253.81     1229.29     60.14 o 
   4  -1   5      167.61      154.52     10.26 o 
   5  -1   5       93.90       92.56      7.94 o 
  -5   0   5       29.43       32.72      5.15 o 
  -4   0   5     1121.64     1209.25     43.44 o 
  -3   0   5     1919.99     1785.43     62.67 o 
  -2   0   5      686.94      719.00     25.73 o 
  -1   0   5     2070.45     2088.08     72.17 o 
   0   0   5       22.71       25.37      1.15 o 
   1   0   5      392.41      476.82     23.30 o 
   2   0   5      149.70      171.37      9.54 o 
   3   0   5      576.61      564.01     28.64 o 
   4   0   5       97.27       83.51      6.38 o 
   5   0   5       14.87       15.56      3.62 o 
  -5   1   5        7.33       10.61      3.17 o 
  -4   1   5       39.73       35.97      4.43 o 
  -3   1   5       33.20       29.86      2.36 o 
  -2   1   5        7.99        8.40      1.68 o 
  -1   1   5      733.24      676.66     19.21 o 
   0   1   5     1545.58     1427.83     47.56 o 
   1   1   5      588.74      589.59     20.15 o 
   2   1   5       91.81       92.99      5.53 o 
   3   1   5      279.40      347.69     18.09 o 
   4   1   5      150.33      152.04      9.41 o 
   5   1   5       19.10       17.47      3.38 o 
  -5   2   5      463.32      521.26     29.65 o 
  -4   2   5       89.60       76.82      6.89 o 
  -3   2   5      418.75      431.01     23.41 o 
  -2   2   5       69.58       78.63      2.94 o 
  -1   2   5      174.66      197.69      7.43 o 
   0   2   5     1888.78     1769.22     78.71 o 
   1   2   5       74.98       60.89      3.82 o 
   2   2   5     1430.45     1511.09     50.59 o 
   3   2   5      767.02      858.16     29.57 o 
   4   2   5      600.32      689.71     24.54 o 
   5   2   5      244.11      248.96     15.54 o 
   6   2   5       74.22       74.51      7.21 o 
  -5   3   5        1.01       -0.47      2.54 o 
  -4   3   5       70.55       71.87      6.93 o 
  -3   3   5        0.29       -0.96      0.96 o 
  -2   3   5      333.86      331.37     12.57 o 
  -1   3   5        0.02        0.11      0.63 o 
   0   3   5      235.22      250.34     12.04 o 
   1   3   5       76.14       63.44      2.91 o 
   2   3   5       41.91       45.26      2.45 o 
   3   3   5      306.67      345.18     12.63 o 
   4   3   5      296.05      320.10     17.86 o 
   5   3   5        7.47        7.32      3.14 o 
   6   3   5      168.36      178.49     12.66 o 
  -4   4   5        0.15        0.22      2.65 o 
  -3   4   5      171.24      168.29      9.11 o 
  -2   4   5      121.09      112.90      5.59 o 
  -1   4   5        0.35        1.37      1.28 o 
   0   4   5      672.94      615.37     26.65 o 
   1   4   5      562.13      507.37     17.70 o 
   2   4   5      409.95      404.26     17.36 o 
   3   4   5      285.18      316.79     17.13 o 
   4   4   5       91.11       95.15      7.18 o 
   5   4   5       14.71       11.32      3.21 o 
   6   4   5       36.45       31.19      5.75 o 
  -3   5   5       44.81       49.31      4.07 o 
  -2   5   5       50.97       53.70      5.76 o 
  -1   5   5        0.16        0.28      1.01 o 
   0   5   5      256.26      243.12      9.61 o 
   1   5   5       28.82       25.59      1.98 o 
   2   5   5      190.06      184.72     10.52 o 
   3   5   5        7.33        6.23      2.12 o 
   4   5   5        1.69        1.67      2.15 o 
   5   5   5       22.02       28.35      4.62 o 
  -3   6   5       89.25      112.37     11.59 o 
  -2   6   5        2.15        1.60      1.90 o 
  -1   6   5      157.20      197.06      9.17 o 
   0   6   5      147.48      143.65      9.17 o 
   1   6   5       21.78       25.42      3.36 o 
   2   6   5      133.75      122.13      7.80 o 
   3   6   5        9.63        6.96      2.46 o 
   4   6   5        1.52        1.59      1.99 o 
   5   6   5       14.40       11.40      3.55 o 
  -2   7   5        1.34        0.81      2.07 o 
  -1   7   5       40.46       48.16      5.41 o 
   0   7   5       73.47       81.85      6.63 o 
   1   7   5      126.57      129.62      8.53 o 
   2   7   5       66.03       59.65      5.13 o 
   3   7   5        8.04        5.34      2.20 o 
   4   7   5        2.70        4.31      2.58 o 
   0   8   5        1.64        2.00      2.37 o 
   1   8   5       64.90       59.55      5.45 o 
   2   8   5        0.64        2.31      1.90 o 
   3   8   5       23.60       22.69      3.66 o 
  -3  -7   6       11.21        7.54      3.44 o 
  -2  -7   6       13.18        8.84      3.09 o 
   0  -7   6        1.10        0.50      2.19 o 
  -4  -6   6       12.33       15.15      4.30 o 
  -3  -6   6        0.58       -0.54      2.39 o 
  -2  -6   6       11.72        9.62      2.71 o 
  -1  -6   6      250.04      256.86     19.64 o 
   0  -6   6        7.36       11.94      2.79 o 
   1  -6   6      121.79      131.38     10.25 o 
   2  -6   6       79.93       95.02      5.73 o 
  -5  -5   6        0.02       -2.75      2.84 o 
  -4  -5   6        1.04        0.47      2.54 o 
  -3  -5   6        7.12        7.02      2.66 o 
  -2  -5   6      445.75      447.96     25.54 o 
  -1  -5   6       38.97       36.02      2.57 o 
   0  -5   6      698.22      666.99     19.62 o 
   1  -5   6      241.71      226.36      9.40 o 
   2  -5   6       42.45       39.48      3.38 o 
   3  -5   6       54.43       44.48      5.41 o 
  -5  -4   6       15.37       21.34      4.89 o 
  -4  -4   6      126.22      135.22     10.16 o 
  -3  -4   6      164.60      182.21     12.18 o 
  -2  -4   6        9.99       11.23      2.78 o 
  -1  -4   6       76.28       81.79      3.21 o 
   0  -4   6      148.53      149.66      5.09 o 
   1  -4   6        9.60        7.54      1.27 o 
   2  -4   6        0.04        0.54      1.82 o 
   3  -4   6       63.78       52.72      5.55 o 
   4  -4   6       26.82       23.70      4.36 o 
  -5  -3   6        1.79       -0.07      2.63 o 
  -4  -3   6       34.86       33.97      4.38 o 
  -3  -3   6      500.56      492.89     27.59 o 
  -2  -3   6      140.14      161.34     11.73 o 
  -1  -3   6     2660.20     2777.10     76.93 o 
   0  -3   6      299.59      308.87      9.29 o 
   1  -3   6       72.21       57.96      5.07 o 
   2  -3   6      177.92      177.23     10.92 o 
   3  -3   6      651.76      617.80     32.34 o 
   4  -3   6       60.71       51.55      5.52 o 
  -5  -2   6      433.11      571.18     32.48 o 
  -4  -2   6      664.23      709.12     29.26 o 
  -3  -2   6       39.64       38.00      2.65 o 
  -2  -2   6      109.32      128.83      6.41 o 
  -1  -2   6      474.31      545.36     22.63 o 
   0  -2   6      400.94      393.49     11.49 o 
   1  -2   6      110.98      137.75      8.04 o 
   2  -2   6        3.26        3.81      1.77 o 
   3  -2   6       69.03       61.81      5.37 o 
   4  -2   6       12.63        7.18      2.90 o 
   5  -2   6        0.43       -2.17      2.17 o 
  -5  -1   6        0.20       -0.41      1.52 o 
  -4  -1   6      391.69      425.89     16.65 o 
  -3  -1   6       62.59       64.03      4.06 o 
  -2  -1   6     1028.72     1142.07     32.18 o 
  -1  -1   6      195.47      198.11      7.86 o 
   0  -1   6        1.79        2.37      0.71 o 
   1  -1   6     1033.49     1116.88     53.60 o 
   2  -1   6      335.55      328.57     17.40 o 
   3  -1   6     1187.10     1126.14     55.43 o 
   4  -1   6      213.32      211.98     13.11 o 
   5  -1   6      180.22      168.23     11.65 o 
  -5   0   6       19.38       15.60      3.72 o 
  -4   0   6        1.69       -0.31      1.25 o 
  -3   0   6      437.90      441.91     23.21 o 
  -2   0   6      650.36      590.78     31.00 o 
  -1   0   6     1097.79     1150.96     40.42 o 
   0   0   6     2070.80     2149.68     59.83 o 
   1   0   6      257.18      263.60     13.50 o 
   2   0   6      834.04     1018.77     49.34 o 
   3   0   6       21.64       26.97      3.17 o 
   4   0   6       52.71       59.42      5.25 o 
   5   0   6       14.14       13.69      3.41 o 
  -5   1   6       16.13       17.21      4.02 o 
  -4   1   6        0.77       -0.27      1.86 o 
  -3   1   6       13.50       11.95      1.69 o 
  -2   1   6       41.75       39.63      5.78 o 
  -1   1   6        2.31        1.54      0.43 o 
   0   1   6      456.46      511.97     35.85 o 
   1   1   6     1575.84     1657.86     55.29 o 
   2   1   6        1.29        5.36      1.22 o 
   3   1   6     1594.47     1663.17     79.73 o 
   4   1   6      215.33      211.60     12.35 o 
   5   1   6      104.28      112.27      8.18 o 
  -5   2   6       90.69      110.83      9.47 o 
  -4   2   6       45.08       36.37      4.67 o 
  -3   2   6     2277.67     2109.98    102.06 o 
  -2   2   6      840.09      813.23     23.32 o 
  -1   2   6     2542.47     2076.46     69.19 o 
   0   2   6     1119.56     1132.64     67.52 o 
   1   2   6       55.66       60.80      2.91 o 
   2   2   6      528.03      646.08     38.12 o 
   3   2   6        0.35        1.00      0.93 o 
   4   2   6      626.27      666.94     23.91 o 
   5   2   6        2.82        3.16      2.84 o 
   6   2   6       46.00       49.54      6.05 o 
  -4   3   6       35.92       31.73      5.02 o 
  -3   3   6       85.53       85.38     12.70 o 
  -2   3   6       42.05       38.74      2.64 o 
  -1   3   6       58.12       54.15      2.98 o 
   0   3   6      176.57      163.75     15.52 o 
   1   3   6      102.29       97.93      4.20 o 
   2   3   6      329.07      343.81     12.48 o 
   3   3   6        3.86        4.77      1.59 o 
   4   3   6       91.38      104.76      7.81 o 
   5   3   6       14.71       10.18      3.49 o 
   6   3   6        0.04       -1.16      3.16 o 
  -4   4   6      340.59      374.52     22.44 o 
  -3   4   6        3.17        1.93      1.55 o 
  -2   4   6      140.87      141.31      6.58 o 
  -1   4   6       22.21       22.34      2.12 o 
   0   4   6       39.47       37.83      2.81 o 
   1   4   6      450.83      417.31     31.55 o 
   2   4   6      379.88      381.31     13.74 o 
   3   4   6      365.97      384.79     20.43 o 
   4   4   6      496.22      511.71     26.93 o 
   5   4   6      123.44      138.42     10.11 o 
  -3   5   6       83.03       93.32      8.73 o 
  -2   5   6       11.38        8.55      3.44 o 
  -1   5   6      143.24      156.28      7.14 o 
   0   5   6      111.69      109.90      5.19 o 
   1   5   6        4.24        3.24      1.12 o 
   2   5   6      408.34      417.05     21.40 o 
   3   5   6       10.47        6.20      2.19 o 
   4   5   6      287.03      304.70     17.39 o 
   5   5   6       32.05       37.68      5.32 o 
  -3   6   6        1.94        0.10      2.10 o 
  -2   6   6      110.30      128.07      6.94 o 
  -1   6   6       51.47       58.20      4.03 o 
   0   6   6        6.21        4.61      1.49 o 
   1   6   6      175.36      159.67      9.67 o 
   2   6   6       39.43       40.78      3.93 o 
   3   6   6       94.76       83.21      6.45 o 
   4   6   6        0.06        0.12      2.16 o 
   5   6   6       28.39       41.46      5.60 o 
  -2   7   6        0.11        1.72      2.26 o 
  -1   7   6       60.49       69.86      6.67 o 
   0   7   6        5.05        5.34      2.74 o 
   1   7   6       96.03       93.02      6.86 o 
   2   7   6       17.91       18.66      3.28 o 
   3   7   6       24.07       27.91      3.95 o 
   4   7   6        5.44        1.42      2.56 o 
   0   8   6        9.88       12.16      3.42 o 
   1   8   6        4.07        6.21      2.65 o 
   2   8   6        8.80        8.71      2.75 o 
   3   8   6       29.80       31.11      4.43 o 
  -2  -7   7        6.82        4.13      2.65 o 
  -4  -6   7       61.05       58.01      6.43 o 
  -3  -6   7        2.53        3.55      2.41 o 
  -2  -6   7       62.29       53.58      5.47 o 
  -1  -6   7        6.29        7.18      2.45 o 
   1  -6   7      103.26      109.18      5.93 o 
  -4  -5   7       88.83      103.31      8.76 o 
  -3  -5   7       72.94       77.58      6.97 o 
  -2  -5   7       17.28       20.23      3.72 o 
  -1  -5   7       97.25      100.78      7.49 o 
   0  -5   7      564.92      617.04     24.39 o 
   1  -5   7       30.48       25.57      2.74 o 
   2  -5   7      605.15      634.10     33.50 o 
  -5  -4   7       91.06      108.19      9.10 o 
  -4  -4   7       49.30       46.09      5.18 o 
  -3  -4   7        5.24        0.74      1.96 o 
  -2  -4   7        0.77        2.43      1.84 o 
  -1  -4   7       51.62       61.34      3.52 o 
   0  -4   7      213.97      211.48     10.06 o 
   1  -4   7       34.42       35.54      2.23 o 
   2  -4   7        4.91        4.62      2.29 o 
   3  -4   7      130.29      128.41      9.56 o 
  -5  -3   7       37.88       46.20      5.56 o 
  -4  -3   7        0.13       -1.10      1.97 o 
  -3  -3   7       28.66       27.00      1.98 o 
  -2  -3   7       91.69       94.38     11.33 o 
  -1  -3   7     1371.90     1516.05     53.30 o 
   1  -3   7     2058.06     1952.63     68.46 o 
   2  -3   7       37.63       30.49      3.51 o 
   3  -3   7      179.71      159.49     10.80 o 
   4  -3   7        3.41       -0.21      1.97 o 
  -5  -2   7      122.24      138.12     10.39 o 
  -4  -2   7       36.95       33.27      2.89 o 
  -3  -2   7      522.07      550.36     20.66 o 
  -2  -2   7        0.01       -0.39      0.80 o 
  -1  -2   7      145.27      159.59      7.99 o 
   0  -2   7       37.85       34.28      2.23 o 
   1  -2   7       28.91       28.90      2.86 o 
   2  -2   7       34.93       37.14      3.68 o 
   3  -2   7        7.25       10.90      2.70 o 
   4  -2   7       81.51       72.17      6.58 o 
  -5  -1   7        9.18       12.50      3.35 o 
  -4  -1   7       31.87       29.98      2.67 o 
  -3  -1   7      298.61      294.03     11.74 o 
  -2  -1   7      228.45      225.25      9.15 o 
  -1  -1   7     1326.03     1360.70     90.31 o 
   0  -1   7     2227.46     2261.58     78.71 o 
   1  -1   7       34.93       35.25      2.90 o 
   2  -1   7       40.04       36.90      3.54 o 
   3  -1   7      183.56      172.35     10.69 o 
   4  -1   7      567.04      557.70     29.56 o 
   5  -1   7        0.38       -1.89      2.18 o 
  -5   0   7        8.69        9.31      2.99 o 
  -4   0   7     1311.38     1372.41     62.00 o 
  -3   0   7      564.60      561.00     20.83 o 
  -2   0   7       20.60       23.55      1.82 o 
  -1   0   7      205.88      236.80      9.29 o 
   0   0   7     1105.41     1226.72     45.31 o 
   1   0   7      543.14      624.74     30.68 o 
   2   0   7      129.93      116.67      7.18 o 
   3   0   7       37.45       42.61      4.00 o 
   4   0   7       12.07       11.19      2.70 o 
   5   0   7        2.66        2.78      2.39 o 
  -5   1   7        5.69        5.27      2.92 o 
  -4   1   7       30.23       28.78      4.49 o 
  -3   1   7      218.29      208.36     13.72 o 
  -2   1   7       35.08       36.06      2.21 o 
  -1   1   7     1240.86     1251.97     70.28 o 
   0   1   7        4.39       12.94      2.03 o 
   1   1   7       18.00       17.05      1.41 o 
   2   1   7      122.30      143.06      8.17 o 
   3   1   7      537.85      539.43     27.34 o 
   4   1   7       85.17       74.71      5.85 o 
   5   1   7      389.56      389.61     21.49 o 
  -5   2   7       98.75       81.25      7.81 o 
  -4   2   7       22.71       23.20      4.21 o 
  -3   2   7       60.99       58.01      5.65 o 
  -2   2   7       86.94       84.65      3.26 o 
  -1   2   7     1473.24     1221.98     49.56 o 
   0   2   7      203.08      199.79      7.56 o 
   1   2   7     1813.98     1953.31     65.15 o 
   2   2   7        5.95        7.55      1.24 o 
   3   2   7      424.58      466.95     16.86 o 
   4   2   7       24.99       25.80      2.49 o 
   5   2   7       22.85       20.48      4.43 o 
  -4   3   7        3.32        1.10      2.02 o 
  -3   3   7       33.11       38.54      6.08 o 
  -2   3   7      205.12      183.53      7.69 o 
  -1   3   7      386.85      359.31     18.40 o 
   0   3   7      217.80      214.94      8.26 o 
   1   3   7     1100.47     1132.55     71.96 o 
   2   3   7      380.53      463.31     19.26 o 
   3   3   7       29.78       27.69      2.33 o 
   4   3   7      614.74      632.75     32.65 o 
   5   3   7       93.12       95.18      8.11 o 
  -4   4   7       33.13       38.77      5.84 o 
  -3   4   7      146.70      149.15      7.35 o 
  -2   4   7     1401.33     1304.22     45.02 o 
  -1   4   7       68.01       71.18      3.92 o 
   0   4   7      999.42      850.01     29.40 o 
   1   4   7        7.28       10.08      1.37 o 
   2   4   7        0.87        2.95      1.07 o 
   3   4   7      508.40      628.99     31.83 o 
   4   4   7       23.37       26.86      4.36 o 
   5   4   7      228.35      253.91     15.90 o 
  -3   5   7       88.70       96.17      6.56 o 
  -2   5   7       52.02       51.19      4.37 o 
  -1   5   7       64.98       56.58      3.65 o 
   0   5   7       14.27       16.24      1.96 o 
   1   5   7       35.54       35.97      3.88 o 
   2   5   7       78.66       84.42      6.06 o 
   3   5   7       29.55       32.65      3.79 o 
   4   5   7       17.17       13.08      3.33 o 
   5   5   7        6.06        5.48      3.00 o 
  -2   6   7       11.21        8.91      2.70 o 
  -1   6   7       44.37       43.60      3.97 o 
   0   6   7        3.02        3.31      1.35 o 
   1   6   7        1.56        4.99      1.93 o 
   2   6   7        6.01       10.65      2.36 o 
   3   6   7      125.82      130.42      8.75 o 
   4   6   7        3.92        5.94      2.52 o 
   5   6   7      200.11      218.27     14.18 o 
  -1   7   7       59.81       60.83      6.46 o 
   0   7   7       33.63       35.39      4.34 o 
   1   7   7       87.70       92.92      6.93 o 
   2   7   7        8.53        8.71      2.78 o 
   3   7   7       79.11       91.37      6.98 o 
   4   7   7       61.28       67.38      6.27 o 
   0   8   7        2.94        3.51      2.98 o 
   1   8   7       25.79       24.06      4.09 o 
   2   8   7       31.80       40.46      4.47 o 
   3   8   7        0.39        0.52      2.25 o 
  -3  -6   8       14.22       16.96      3.78 o 
  -2  -6   8       95.75      108.65      8.50 o 
  -1  -6   8        3.23        4.19      2.42 o 
   1  -6   8      170.84      228.26     14.33 o 
  -4  -5   8       95.51       91.79      8.14 o 
  -3  -5   8      330.11      360.87     21.81 o 
  -2  -5   8      434.55      470.94     26.89 o 
  -1  -5   8      249.70      224.52     14.01 o 
   0  -5   8      434.03      421.56     35.59 o 
   1  -5   8       15.40       16.46      2.38 o 
   2  -5   8       10.45        7.90      2.98 o 
  -5  -4   8       10.08        9.10      3.69 o 
  -4  -4   8       25.89       30.49      4.68 o 
  -3  -4   8       35.79       32.14      4.24 o 
  -2  -4   8        6.20        9.28      2.75 o 
  -1  -4   8       82.74       86.17      4.56 o 
   0  -4   8       41.53       41.85      3.39 o 
   1  -4   8        9.75        8.76      2.22 o 
   2  -4   8       98.88       96.99      7.60 o 
   3  -4   8        6.48        6.53      2.88 o 
  -5  -3   8        1.79       -1.57      1.92 o 
  -4  -3   8      400.77      465.06     26.62 o 
  -3  -3   8        5.16        4.53      1.58 o 
  -1  -3   8        8.60       14.40      2.94 o 
   0  -3   8      240.06      249.56     10.00 o 
   1  -3   8      753.76      741.67     36.91 o 
   2  -3   8      347.27      329.06     18.35 o 
   3  -3   8      665.74      641.18     33.66 o 
   4  -3   8       24.06       23.12      4.40 o 
  -5  -2   8       25.05       32.12      4.85 o 
  -4  -2   8      194.49      206.66     13.04 o 
  -3  -2   8      143.40      143.18      9.58 o 
  -2  -2   8       68.81       72.97      4.06 o 
  -1  -2   8      191.74      201.03      8.30 o 
   0  -2   8       44.57       38.57      2.76 o 
   1  -2   8        0.94       11.80      2.11 o 
   2  -2   8       20.79       23.25      2.98 o 
   3  -2   8       13.42       14.67      3.12 o 
   4  -2   8       47.00       40.95      4.90 o 
  -5  -1   8       53.60       50.93      5.77 o 
  -4  -1   8       34.64       33.83      2.89 o 
  -3  -1   8       25.15       26.28      2.44 o 
  -2  -1   8        3.89        2.21      1.62 o 
  -1  -1   8      518.44      536.28     19.79 o 
   0  -1   8      950.04      921.88     32.91 o 
   1  -1   8     1650.25     1519.67     72.77 o 
   2  -1   8     2277.72     2200.08    105.14 o 
   3  -1   8      278.55      296.29     16.79 o 
   4  -1   8      243.91      206.64     13.05 o 
   5  -1   8        1.97        1.10      2.25 o 
  -5   0   8       55.71       64.48      6.61 o 
  -4   0   8      194.43      204.90      8.98 o 
  -3   0   8      292.75      291.15     11.67 o 
  -2   0   8      561.57      543.97     20.19 o 
  -1   0   8       84.29       92.39      4.43 o 
   0   0   8        2.92        2.31      0.56 o 
   1   0   8       17.43       16.89      2.40 o 
   2   0   8       93.89      104.44      6.65 o 
   3   0   8       10.55       10.17      2.48 o 
   4   0   8        6.64        7.97      2.62 o 
   5   0   8       16.78       13.59      3.47 o 
  -5   1   8       32.62       43.48      6.15 o 
  -4   1   8        0.15       -1.66      1.83 o 
  -3   1   8      397.62      356.34     13.82 o 
  -2   1   8      756.02      731.24     37.31 o 
  -1   1   8        1.05        0.26      0.60 o 
   0   1   8     1778.02     1877.24     62.49 o 
   1   1   8     1618.22     1836.71     82.74 o 
   2   1   8       78.68       96.27      4.43 o 
   3   1   8       77.00       85.40      5.96 o 
   4   1   8      362.29      390.27     21.08 o 
   5   1   8      337.43      337.97     19.25 o 
  -5   2   8      196.99      209.95     14.50 o 
  -4   2   8      116.38      118.44      9.24 o 
  -3   2   8      998.29      955.58     48.33 o 
  -2   2   8       71.75       64.52      6.86 o 
  -1   2   8        0.97        1.15      0.76 o 
   0   2   8        0.85        0.53      0.65 o 
   1   2   8      878.31     1027.84     54.86 o 
   2   2   8       93.02      108.11      4.87 o 
   3   2   8      191.25      180.83      7.55 o 
   4   2   8       40.94       44.76      3.17 o 
   5   2   8       18.31       11.50      4.07 o 
  -4   3   8       15.54       13.06      3.57 o 
  -3   3   8       14.60       10.47      2.98 o 
  -2   3   8       85.27       82.88      4.37 o 
  -1   3   8       30.97       33.05      3.48 o 
   0   3   8      552.92      521.08     18.48 o 
   1   3   8       10.17       24.32      4.94 o 
   2   3   8        1.18        1.46      0.96 o 
   3   3   8        7.74        5.21      1.46 o 
   4   3   8      237.27      241.93     14.54 o 
   5   3   8        0.04       -2.12      2.44 o 
  -4   4   8       41.24       46.31      5.65 o 
  -3   4   8       26.52       28.23      4.62 o 
  -2   4   8        1.86        3.59      1.58 o 
  -1   4   8       10.27        6.08      1.45 o 
   0   4   8      425.13      357.57     13.33 o 
   1   4   8       97.36       85.69      4.09 o 
   2   4   8      714.34      773.47     26.95 o 
   3   4   8      118.93      125.67      8.56 o 
   4   4   8      196.94      223.22     13.76 o 
   5   4   8       52.03       50.62      5.94 o 
  -3   5   8        0.00        1.63      2.53 o 
  -2   5   8       20.50       19.52      2.76 o 
  -1   5   8      280.33      269.49     11.10 o 
   0   5   8       63.59       55.93      3.43 o 
   1   5   8      436.84      399.05     19.27 o 
   2   5   8      183.56      183.28     10.75 o 
   3   5   8        4.51        5.69      2.29 o 
   4   5   8        5.21        8.20      3.02 o 
   5   5   8      105.66      109.18      9.08 o 
  -2   6   8      216.39      224.64     10.42 o 
  -1   6   8      442.59      422.03     16.53 o 
   0   6   8        9.51        5.48      1.65 o 
   1   6   8      281.76      265.16     14.70 o 
   2   6   8        0.01       -0.21      1.57 o 
   3   6   8       12.66       12.22      2.94 o 
   4   6   8       72.58       81.52      6.90 o 
  -1   7   8        0.55       -1.58      2.46 o 
   0   7   8       93.05       80.97      6.93 o 
   1   7   8        2.47        2.38      2.30 o 
   2   7   8        1.90        0.59      1.79 o 
   3   7   8       15.71       16.92      3.41 o 
   4   7   8       20.11       18.50      4.12 o 
   1   8   8        2.93        2.37      2.16 o 
   2   8   8        0.10        0.89      2.06 o 
  -3  -6   9       32.48       34.31      5.21 o 
  -2  -6   9        1.10        1.03      2.44 o 
  -1  -6   9       13.53       12.26      3.10 o 
   0  -6   9       10.56        7.35      3.29 o 
  -4  -5   9       28.42       32.82      5.44 o 
  -3  -5   9       27.69       39.50      4.95 o 
  -2  -5   9       94.48      102.23      8.15 o 
  -1  -5   9       92.28       99.22      7.77 o 
   0  -5   9       62.03       57.18      3.82 o 
   1  -5   9       41.25       35.88      4.28 o 
   2  -5   9       37.19       36.22      5.49 o 
  -4  -4   9       10.72       13.52      3.43 o 
  -3  -4   9       28.82       30.11      4.01 o 
  -2  -4   9       18.57       19.85      3.52 o 
  -1  -4   9      121.96      121.67     10.96 o 
   0  -4   9       68.16       69.87      4.11 o 
   1  -4   9       19.03       14.46      2.67 o 
   2  -4   9      293.43      303.66     17.74 o 
   3  -4   9        1.48        0.59      2.38 o 
  -5  -3   9        4.40        4.81      2.68 o 
  -4  -3   9      198.13      200.17     13.25 o 
  -3  -3   9       10.73        9.92      2.59 o 
  -1  -3   9      285.26      313.73     27.18 o 
   0  -3   9     1913.27     1798.57     63.38 o 
   1  -3   9      468.85      410.03     21.50 o 
   2  -3   9        3.36       -0.52      1.83 o 
   3  -3   9       35.62       37.21      4.82 o 
  -5  -2   9       10.82       12.59      3.52 o 
  -4  -2   9       31.18       31.14      3.08 o 
  -3  -2   9        0.85        0.10      1.45 o 
  -2  -2   9       23.86       20.87      3.42 o 
  -1  -2   9       72.66       75.60      4.06 o 
   0  -2   9        0.39       -0.89      0.89 o 
   1  -2   9       23.04       26.26      3.10 o 
   2  -2   9       17.61       18.37      3.05 o 
   3  -2   9      106.43       99.94      7.75 o 
   4  -2   9        3.53        5.34      2.56 o 
  -5  -1   9       83.57       78.45      7.50 o 
  -4  -1   9       82.64       90.88      5.11 o 
  -3  -1   9      671.56      711.49     37.92 o 
  -2  -1   9        2.74        4.01      1.23 o 
  -1  -1   9      132.58      151.55      6.70 o 
   0  -1   9        1.05        0.71      0.84 o 
   1  -1   9      948.74     1038.06     50.55 o 
   2  -1   9      447.07      442.78     23.04 o 
   3  -1   9     1001.39     1062.03     52.88 o 
   4  -1   9      453.49      488.03     26.59 o 
  -5   0   9        0.02       -0.73      2.52 o 
  -4   0   9        2.08        2.85      2.08 o 
  -3   0   9      168.12      168.95      7.51 o 
  -2   0   9      217.64      243.75     10.00 o 
  -1   0   9      233.72      226.07      9.35 o 
   0   0   9      111.60      114.95      5.67 o 
   1   0   9      190.15      208.88     11.74 o 
   2   0   9       11.08       13.55      2.55 o 
   3   0   9      150.61      145.39      9.29 o 
   4   0   9        6.25        2.91      2.55 o 
   5   0   9        5.73        4.34      2.78 o 
  -5   1   9        2.54        2.14      2.85 o 
  -4   1   9       35.70       32.94      5.08 o 
  -3   1   9        9.47        7.68      2.62 o 
  -2   1   9       14.82       16.75      2.09 o 
  -1   1   9       12.72       13.22      2.85 o 
   0   1   9      664.94      740.80     39.08 o 
   1   1   9      180.75      203.11      7.86 o 
   2   1   9     2201.62     2056.70     68.97 o 
   3   1   9      593.53      555.90     28.34 o 
   4   1   9      365.36      375.08     20.46 o 
   5   1   9       10.93       12.21      3.41 o 
  -4   2   9      122.75      110.48      9.00 o 
  -3   2   9        6.84        5.59      2.33 o 
  -2   2   9      718.03      636.29     33.00 o 
  -1   2   9       84.12       67.77      5.59 o 
   0   2   9      446.21      465.39     24.30 o 
   1   2   9        4.66        9.46      2.27 o 
   2   2   9       72.31       67.79      3.66 o 
   3   2   9       59.02       57.03      3.44 o 
   4   2   9        0.39        0.95      1.44 o 
   5   2   9        0.00        3.26      2.44 o 
  -4   3   9       51.73       44.90      5.42 o 
  -3   3   9       71.45       65.59      6.23 o 
  -2   3   9      623.92      582.62     30.69 o 
  -1   3   9       89.53       64.33      5.45 o 
   0   3   9      170.09      166.05      8.85 o 
   1   3   9      646.42      718.92     34.15 o 
   2   3   9      461.38      525.03     18.81 o 
   3   3   9        0.03        1.23      1.25 o 
   4   3   9       97.65      103.48      7.92 o 
   5   3   9      107.93       98.94      8.48 o 
  -3   4   9      230.79      259.28     16.21 o 
  -2   4   9      468.62      455.18     24.96 o 
  -1   4   9        8.27        5.90      1.56 o 
   0   4   9        4.95        2.65      1.17 o 
   1   4   9       93.48       93.08      5.56 o 
   2   4   9      542.17      591.52     21.10 o 
   3   4   9       29.99       36.32      4.14 o 
   4   4   9      116.73      107.15      8.29 o 
   5   4   9       66.62       74.26      7.24 o 
  -3   5   9       42.13       41.36      5.73 o 
  -2   5   9        0.38        0.02      1.87 o 
  -1   5   9        0.10        0.38      1.56 o 
   0   5   9       85.47       85.08      4.52 o 
   1   5   9      276.30      248.53      9.83 o 
   2   5   9        4.12        2.33      1.55 o 
   3   5   9      108.05      115.04      8.07 o 
   4   5   9       27.90       37.57      5.37 o 
   5   5   9        7.79        5.44      3.55 o 
  -2   6   9        4.67        3.71      2.64 o 
  -1   6   9        1.55        0.02      1.58 o 
   0   6   9       28.93       29.40      2.76 o 
   1   6   9       89.00       81.14      6.02 o 
   2   6   9       61.83       59.74      4.96 o 
   3   6   9       92.08      108.94      7.95 o 
   4   6   9       72.17       83.27      7.30 o 
  -1   7   9        1.36        3.48      3.08 o 
   0   7   9      225.88      243.96     14.76 o 
   1   7   9        0.03       -1.83      1.83 o 
   2   7   9      209.89      213.97     12.81 o 
   3   7   9       19.09       19.95      3.77 o 
  -3  -5  10      238.61      256.09     16.60 o 
  -2  -5  10       58.59       60.23      6.16 o 
  -1  -5  10        3.09        0.12      2.17 o 
   0  -5  10       23.80       20.47      2.85 o 
   1  -5  10      128.31      125.75      9.11 o 
  -4  -4  10        0.18       -0.57      2.37 o 
  -3  -4  10        0.71        0.10      2.12 o 
  -2  -4  10        5.82        5.44      2.49 o 
  -1  -4  10       63.53       64.71      5.71 o 
   0  -4  10       11.98        8.73      2.25 o 
   1  -4  10       20.70       14.04      3.14 o 
   2  -4  10       71.40       75.45      6.65 o 
  -4  -3  10        1.30       -0.31      1.84 o 
  -3  -3  10        7.77        5.38      2.50 o 
  -2  -3  10      338.63      385.13     15.64 o 
  -1  -3  10       69.08       70.07      4.09 o 
   0  -3  10      468.28      442.62     17.09 o 
   1  -3  10       25.20       18.83      2.95 o 
   2  -3  10      177.92      169.09     10.95 o 
   3  -3  10       17.94       14.69      3.53 o 
  -4  -2  10       24.71       29.21      3.89 o 
  -3  -2  10        4.13        2.82      1.47 o 
  -2  -2  10        7.99        7.94      1.76 o 
  -1  -2  10        0.08       -1.08      1.08 o 
   0  -2  10       11.82       11.41      1.83 o 
   1  -2  10       25.33       27.59      3.22 o 
   2  -2  10       75.25       81.42      6.24 o 
   3  -2  10      301.21      325.27     18.80 o 
   4  -2  10       21.16       17.22      4.08 o 
  -5  -1  10        7.48        8.20      3.45 o 
  -4  -1  10        0.29        0.65      1.75 o 
  -3  -1  10      426.93      439.31     17.33 o 
  -2  -1  10       49.68       43.51      4.61 o 
  -1  -1  10     2791.79     2743.95     95.68 o 
   0  -1  10       13.74       14.76      1.97 o 
   1  -1  10     2268.63     1913.07     91.82 o 
   2  -1  10       10.63        4.12      1.78 o 
   3  -1  10        4.43        8.87      3.02 o 
   4  -1  10      133.01      130.50      9.71 o 
  -4   0  10       12.00       13.76      3.65 o 
  -3   0  10      100.26      111.92      5.66 o 
  -2   0  10       49.88       46.64      3.10 o 
  -1   0  10       16.47       17.30      2.09 o 
   0   0  10      104.34      108.95      7.20 o 
   1   0  10       14.70       19.44      3.12 o 
   2   0  10        4.37        6.74      2.06 o 
   3   0  10        5.39        5.13      2.22 o 
   4   0  10       21.23       17.07      3.49 o 
  -4   1  10        2.97        2.71      2.28 o 
  -3   1  10      231.45      225.96     14.44 o 
  -2   1  10      250.82      240.93     10.09 o 
  -1   1  10       93.53       97.96      7.95 o 
   0   1  10       96.91      108.46      7.42 o 
   1   1  10        6.40        5.86      1.16 o 
   2   1  10      364.69      369.95     13.76 o 
   3   1  10        5.24        3.77      1.92 o 
   4   1  10      716.43      761.49     38.74 o 
   5   1  10       18.12       16.53      2.70 o 
  -4   2  10        0.24       -2.17      2.17 o 
  -3   2  10        3.04        1.99      2.01 o 
  -2   2  10      452.00      399.10     22.26 o 
  -1   2  10      106.56       93.96      7.26 o 
   0   2  10      895.04      899.99     45.02 o 
   1   2  10       37.09       36.64      2.34 o 
   2   2  10      339.95      358.14     13.39 o 
   3   2  10       87.89       89.77      4.69 o 
   4   2  10       77.86       71.68      4.30 o 
   5   2  10       31.81       30.09      3.42 o 
  -4   3  10        2.97        2.05      2.56 o 
  -3   3  10       50.72       39.83      4.86 o 
  -2   3  10        0.44       -1.06      1.54 o 
  -1   3  10      136.98      121.55      8.66 o 
   0   3  10      231.41      208.09     12.69 o 
   1   3  10      256.92      276.04     10.56 o 
   2   3  10      122.69      135.00      6.04 o 
   3   3  10     1311.74     1382.16     47.36 o 
   4   3  10       36.23       30.74      4.58 o 
   5   3  10      200.91      195.76     13.30 o 
  -3   4  10       84.07       85.48      7.66 o 
  -2   4  10        6.47        3.92      2.32 o 
  -1   4  10      309.65      282.97     16.60 o 
   0   4  10        2.56        3.45      2.31 o 
   1   4  10       97.11       91.78      4.52 o 
   2   4  10      175.65      186.76      8.57 o 
   3   4  10       31.04       39.00      4.63 o 
   4   4  10      125.70      118.64      8.78 o 
   5   4  10        0.85        1.46      3.21 o 
  -2   5  10      170.10      162.82     11.49 o 
  -1   5  10      332.56      309.59     18.09 o 
   0   5  10        0.11        0.86      1.11 o 
   1   5  10       44.89       38.89      2.79 o 
   2   5  10      200.56      227.09     12.82 o 
   3   5  10      234.14      269.39     15.40 o 
   4   5  10        4.90        3.70      2.81 o 
  -2   6  10       86.72       84.03      7.74 o 
  -1   6  10       72.31       60.68      6.17 o 
   0   6  10        2.19        3.11      1.51 o 
   1   6  10        6.84        8.90      2.43 o 
   2   6  10       43.60       41.30      4.20 o 
   3   6  10       73.22       81.44      6.61 o 
   4   6  10       28.81       31.37      5.10 o 
   0   7  10        0.00        0.79      2.27 o 
   1   7  10       29.09       27.04      4.10 o 
   2   7  10       82.06       86.32      6.80 o 
   3   7  10       13.22       11.48      3.03 o 
  -2  -5  11       11.93       10.28      3.32 o 
  -1  -5  11        1.54        1.67      2.65 o 
   0  -5  11       11.74        8.62      2.23 o 
  -3  -4  11        4.82        2.51      2.59 o 
  -2  -4  11       19.34       22.17      4.01 o 
  -1  -4  11      133.51      146.99     18.70 o 
   0  -4  11       40.52       41.30      3.33 o 
   1  -4  11      243.73      233.39     14.15 o 
   2  -4  11       48.54       46.73      5.21 o 
  -4  -3  11      288.81      339.19     20.40 o 
  -3  -3  11       66.17       64.42      5.94 o 
  -2  -3  11      326.42      408.50     28.67 o 
  -1  -3  11        4.47        5.42      1.63 o 
   0  -3  11       33.44       35.61      2.93 o 
   1  -3  11        4.22        1.10      1.77 o 
   2  -3  11      403.02      381.67     21.18 o 
  -4  -2  11       21.60       24.98      4.00 o 
  -3  -2  11        0.61       -0.37      1.48 o 
  -2  -2  11        3.56        4.13      2.17 o 
  -1  -2  11        7.63        7.32      3.95 o 
   0  -2  11        6.70        4.91      1.39 o 
   1  -2  11        0.04       -1.20      1.43 o 
   2  -2  11       12.51        6.80      2.54 o 
   3  -2  11      141.33      134.27      9.69 o 
  -4  -1  11        3.13        4.16      1.66 o 
  -3  -1  11        5.86        3.85      1.67 o 
  -2  -1  11        0.77       -0.37      1.33 o 
  -1  -1  11      269.66      327.19     23.00 o 
   0  -1  11        6.95        7.18      1.47 o 
   1  -1  11      298.18      282.50     15.78 o 
   2  -1  11      127.84      139.63      9.19 o 
   3  -1  11      230.16      244.81     14.76 o 
   4  -1  11       34.87       30.78      4.94 o 
  -4   0  11        0.55       -0.07      2.54 o 
  -3   0  11      239.15      244.55     10.63 o 
  -2   0  11        3.20        2.42      1.34 o 
  -1   0  11      107.76       99.14      5.23 o 
   0   0  11       30.58       33.40      3.72 o 
   1   0  11        0.04        1.70      1.54 o 
   2   0  11       31.62       27.17      3.34 o 
   3   0  11       21.50       26.49      3.98 o 
   4   0  11       40.26       46.70      4.99 o 
  -4   1  11        1.62        2.91      2.42 o 
  -3   1  11       55.19       47.18      5.53 o 
  -2   1  11      212.72      204.24      9.04 o 
  -1   1  11      810.06      792.97     49.39 o 
   0   1  11     2198.20     2166.72    104.16 o 
   1   1  11      509.19      474.34     24.63 o 
   2   1  11     1346.59     1273.69     43.60 o 
   3   1  11        0.51       -0.66      1.19 o 
   4   1  11       51.30       52.31      3.82 o 
  -4   2  11      125.77      127.99     10.51 o 
  -3   2  11       48.24       46.46      5.56 o 
  -2   2  11        0.47        1.11      1.94 o 
  -1   2  11      217.92      189.12     12.30 o 
   0   2  11      137.93      140.87      9.52 o 
   1   2  11      357.63      410.18     21.91 o 
   2   2  11       13.53       16.49      5.90 o 
   3   2  11        0.86        0.60      2.47 o 
   4   2  11        2.07        2.54      1.73 o 
  -3   3  11        2.44        1.10      1.99 o 
  -2   3  11       88.65       73.67      6.81 o 
  -1   3  11      124.20      110.31      8.47 o 
   0   3  11        1.07       -1.23      1.51 o 
   1   3  11       58.75       75.68      6.28 o 
   2   3  11       46.67       56.22      3.47 o 
   3   3  11      108.06      117.58      6.96 o 
   4   3  11       22.23       17.90      3.86 o 
  -3   4  11        3.68        2.34      2.48 o 
  -2   4  11        2.85        3.48      2.22 o 
  -1   4  11      281.49      246.16     15.18 o 
   0   4  11        2.76        2.99      2.18 o 
   1   4  11      445.61      444.72     40.31 o 
   2   4  11       84.50       83.34      4.52 o 
   3   4  11      123.41      128.99      8.86 o 
   4   4  11      218.75      241.69     14.79 o 
  -2   5  11       13.39       15.46      4.12 o 
  -1   5  11        0.36        2.86      2.16 o 
   0   5  11      125.58      115.23      8.59 o 
   1   5  11       87.23       89.07      4.67 o 
   2   5  11        1.32        0.53      1.75 o 
   3   5  11      105.81      120.02      8.43 o 
   4   5  11      194.66      225.08     14.15 o 
  -1   6  11       38.76       41.03      5.66 o 
   0   6  11       78.85       70.87      6.54 o 
   1   6  11       31.15       31.72      3.60 o 
   2   6  11       19.66       21.02      3.44 o 
   3   6  11       92.64      103.71      7.73 o 
   1   7  11       26.18       23.01      3.70 o 
   2   7  11        9.14        7.53      2.73 o 
  -3  -4  12        0.70       -0.69      2.56 o 
  -2  -4  12        3.96        1.11      2.39 o 
  -1  -4  12       92.45      106.26      5.97 o 
   0  -4  12       65.40       68.92      8.07 o 
   1  -4  12      388.22      403.90     22.66 o 
  -3  -3  12      120.70      135.02      9.90 o 
  -2  -3  12       47.78       58.76      6.53 o 
  -1  -3  12       33.04       33.10      3.07 o 
   0  -3  12        7.81        7.02      1.76 o 
   1  -3  12        4.51        1.22      2.41 o 
   2  -3  12       10.07        4.14      2.95 o 
  -4  -2  12       11.10       17.14      3.49 o 
  -3  -2  12        6.68        4.39      1.98 o 
  -2  -2  12        1.12        4.12      1.79 o 
  -1  -2  12        0.07       -1.08      1.08 o 
   0  -2  12       56.85       60.41      3.84 o 
   1  -2  12        1.07       -1.29      1.79 o 
   2  -2  12      198.84      202.38     12.80 o 
   3  -2  12        3.14        3.03      2.67 o 
  -4  -1  12      454.26      533.93     21.36 o 
  -3  -1  12      284.15      282.15     12.31 o 
  -2  -1  12      442.23      403.77     27.42 o 
  -1  -1  12      394.43      415.78     26.27 o 
   0  -1  12       28.74       31.40      2.55 o 
   1  -1  12      122.10      126.26      8.53 o 
   2  -1  12      245.15      234.21     14.19 o 
   3  -1  12      597.95      551.31     29.59 o 
  -4   0  12        4.08        3.76      3.28 o 
  -3   0  12      105.93       98.07      5.48 o 
  -2   0  12       11.72        7.06      1.84 o 
  -1   0  12       16.11       16.41      2.34 o 
   0   0  12        0.59        0.61      1.37 o 
   1   0  12       17.39       18.16      2.99 o 
   2   0  12       21.46       24.06      3.69 o 
   3   0  12       14.31       15.38      3.41 o 
   4   0  12        0.01        1.60      2.43 o 
  -4   1  12       83.02       88.62      8.73 o 
  -3   1  12        4.01        2.95      2.42 o 
  -2   1  12        1.15        2.20      1.36 o 
  -1   1  12       55.70       59.96      3.82 o 
   0   1  12      196.23      219.53     13.19 o 
   1   1  12       64.24       76.64      5.95 o 
   2   1  12      158.41      161.66     10.34 o 
   3   1  12      183.09      183.10      8.17 o 
   4   1  12       67.01       69.07      5.49 o 
  -3   2  12       52.25       49.52      5.95 o 
  -2   2  12      127.15      115.89      9.27 o 
  -1   2  12      229.93      199.85     13.20 o 
   0   2  12       21.48       23.77      3.94 o 
   1   2  12      270.84      317.20     17.79 o 
   2   2  12       13.00       10.59      2.66 o 
   3   2  12       73.13       77.81      4.47 o 
   4   2  12        8.19       11.22      4.65 o 
  -3   3  12        7.66        5.40      3.07 o 
  -2   3  12       52.30       47.21      5.41 o 
  -1   3  12       15.88       12.54      3.37 o 
   0   3  12      563.57      528.76     28.60 o 
   1   3  12      390.04      454.14     24.72 o 
   2   3  12      377.37      424.71     22.97 o 
   3   3  12      190.44      182.53      8.07 o 
   4   3  12        3.67        0.05      2.52 o 
  -2   4  12       73.41       71.65      7.01 o 
  -1   4  12        5.08        2.33      2.29 o 
   0   4  12      103.07      102.05      8.29 o 
   1   4  12      160.62      146.97     10.30 o 
   2   4  12       79.16       99.70      7.91 o 
   3   4  12       64.09       64.38      5.73 o 
   4   4  12        9.61        3.81      3.06 o 
  -2   5  12       14.70       17.75      4.41 o 
  -1   5  12       11.67        8.67      3.24 o 
   0   5  12       27.99       32.06      4.84 o 
   1   5  12       14.64        9.52      3.02 o 
   2   5  12       83.60       88.65      6.37 o 
   3   5  12        1.36        3.33      2.48 o 
   0   6  12      120.07       99.50      8.36 o 
   2   6  12      131.58      130.12      8.58 o 
   3   6  12       42.18       45.70      4.96 o 
  -1  -4  13       57.05       59.40      4.50 o 
  -3  -3  13       76.66       82.04      7.42 o 
  -2  -3  13        1.35       -1.26      1.78 o 
  -1  -3  13      727.24      805.04     30.19 o 
   0  -3  13      292.65      278.68     19.16 o 
   1  -3  13      230.87      198.54     12.91 o 
  -3  -2  13        4.38        3.71      2.10 o 
  -2  -2  13        8.84       10.39      2.43 o 
  -1  -2  13        4.25        2.79      1.68 o 
   0  -2  13       88.53       91.03      5.12 o 
   1  -2  13       17.85       19.37      3.74 o 
   2  -2  13      512.27      463.91     25.71 o 
  -3  -1  13        0.06       -0.64      1.58 o 
  -2  -1  13      331.81      357.26     15.00 o 
  -1  -1  13       20.82       22.40      3.92 o 
   0  -1  13       55.72       63.08      5.35 o 
   1  -1  13       26.71       24.33      3.76 o 
   2  -1  13        1.57       -1.04      2.16 o 
   3  -1  13       79.64       71.69      6.77 o 
  -3   0  13        3.16        1.59      1.72 o 
  -2   0  13       28.63       22.72      2.65 o 
  -1   0  13        4.62        3.83      2.95 o 
   0   0  13       14.35       12.63      2.78 o 
   1   0  13       65.70       60.89      5.29 o 
   2   0  13        4.22        3.00      2.33 o 
   3   0  13      169.06      164.91     11.42 o 
  -3   1  13      508.41      492.81     28.74 o 
  -2   1  13       50.50       49.65      3.80 o 
  -1   1  13      348.15      337.53     19.84 o 
   0   1  13       65.79       79.12      6.50 o 
   1   1  13       79.23       78.59      6.23 o 
   2   1  13      126.07      125.11      8.80 o 
   3   1  13      317.02      285.13     17.06 o 
  -3   2  13        8.09       10.63      4.12 o 
  -2   2  13       79.76       69.96      7.02 o 
  -1   2  13       11.20       11.08      3.29 o 
   0   2  13       38.30       34.73      4.26 o 
   1   2  13       49.06       50.93      4.97 o 
   2   2  13        0.37       -0.39      1.59 o 
   3   2  13       64.25       67.37      6.08 o 
  -2   3  13        6.44        8.88      3.31 o 
  -1   3  13       21.63       19.73      4.24 o 
   0   3  13        0.84       11.64      3.42 o 
   1   3  13        1.25       20.60      3.76 o 
   2   3  13       51.10       54.96      5.51 o 
   3   3  13        0.12        0.57      1.89 o 
  -2   4  13      124.92      106.38      9.27 o 
  -1   4  13       38.15       36.43      5.48 o 
   0   4  13      155.27      148.71     10.95 o 
   1   4  13        7.67        6.90      2.84 o 
   2   4  13       54.76       62.90      6.18 o 
  -1   5  13       14.91       15.44      3.84 o 
   0   5  13       18.43       15.65      3.91 o 
   1   5  13      237.32      212.04     14.11 o 
  -1  -3  14       32.56       33.90      3.88 o 
   0  -3  14        0.48       -1.70      2.15 o 
  -2  -2  14       45.46       43.82      5.90 o 
  -1  -2  14       66.85       66.91      4.58 o 
   0  -2  14      127.71      115.19      8.28 o 
   1  -2  14        0.01       -1.68      2.26 o 
  -3  -1  14       16.15       18.16      5.39 o 
  -2  -1  14      188.07      183.41      9.12 o 
  -1  -1  14        6.77        8.36      2.09 o 
   0  -1  14     1112.35     1027.21     51.28 o 
   1  -1  14       21.98       25.79      4.31 o 
   2  -1  14      366.78      354.42     20.59 o 
  -3   0  14        0.41       -1.57      1.57 o 
  -2   0  14       15.31       14.85      3.70 o 
  -1   0  14        8.49        8.20      3.19 o 
   0   0  14       70.54       74.37      6.41 o 
   1   0  14       51.85       51.13      4.96 o 
   2   0  14       76.10       71.22      6.58 o 
  -3   1  14       27.57       24.14      5.71 o 
  -2   1  14       97.10       99.46      6.49 o 
  -1   1  14      211.92      228.23     14.83 o 
   0   1  14       57.89       50.78      5.22 o 
   1   1  14      108.79       98.89      7.51 o 
   2   1  14       82.49       68.95      6.16 o 
   3   1  14        0.07        0.57      2.60 o 
  -2   2  14       33.95       27.69      5.38 o 
  -1   2  14        0.95       -0.08      2.05 o 
   0   2  14       70.73       67.43      6.45 o 
   1   2  14        4.04        7.26      2.78 o 
   2   2  14        5.46        7.69      2.74 o 
   3   2  14        4.17        2.62      3.01 o 
  -2   3  14      375.85      348.97     21.74 o 
  -1   3  14        2.83       -0.50      2.47 o 
   0   3  14      221.12      220.82     14.60 o 
   1   3  14      104.55      119.96      9.17 o 
   2   3  14      109.24      121.21      8.99 o 
   3   3  14        0.06       -0.79      2.34 o 
  -1   4  14       86.12       81.50      8.05 o 
   0   4  14        9.65        6.13      3.25 o 
   1   4  14        5.10        5.37      3.12 o 
   2   4  14       33.25       39.99      5.60 o 
   0   5  14       20.97       23.58      4.86 o 
   1   5  14        0.12        3.78      3.10 o 
  -1  -2  15      185.48      209.28      9.94 o 
   0  -2  15       62.08       57.59      5.76 o 
  -2  -1  15      122.94      149.10      7.92 o 
  -1  -1  15        6.50        6.58      2.90 o 
   0  -1  15        8.16        9.87      2.93 o 
   1  -1  15       12.00        6.78      2.91 o 
  -2   0  15        2.62        5.56      2.02 o 
  -1   0  15        5.88        0.62      2.75 o 
   0   0  15       78.52       81.67      6.99 o 
   1   0  15      117.96      100.79      7.82 o 
   2   0  15        2.35        1.64      2.48 o 
  -2   1  15       66.14       60.38      7.20 o 
  -1   1  15      150.32      135.95     10.50 o 
   0   1  15      273.59      318.94     18.83 o 
   1   1  15      948.62      968.97     48.99 o 
   2   1  15       88.73       84.10      7.11 o 
  -2   2  15        6.35        2.16      3.02 o 
  -1   2  15        0.41       -2.24      2.24 o 
   0   2  15      137.39      150.95     10.94 o 
   1   2  15       36.53       36.49      4.61 o 
   2   2  15       46.43       43.03      5.11 o 
  -1   3  15       95.37       89.27      8.65 o 
   0   3  15       86.45       91.45      8.38 o 
   1   3  15       38.81       40.67      5.05 o 
   2   3  15       14.43       24.33      4.54 o 
   0   4  15        3.35        0.97      2.80 o 
   1   4  15       22.52       24.25      4.69 o 
   0   0  16      159.84      160.51     11.09 o 
   0   1  16        2.24        2.27      2.42 o 
   1   1  16       64.40       73.77      6.76 o 
   0   2  16       34.04       31.68      5.24 o 
   1   2  16       83.44       81.02      7.48 o 
                                                 
